# Supplementary material for: Web Survey of Turkish Pharmacy Students Comparing First and Fifth Years’ Antidepressant Awareness and Stigmatizing Attitudes Regarding Depression and Anxiety
Source: Pharmacy (Basel). 2024 Mar 1;12(2):45. doi: 10.3390/pharmacy12020045 (PMC10961788; doi:10.3390/pharmacy12020045)
Supplement: Supplementary file 1 [file pharmacy-12-00045-s001.zip]

Archive with 1 entries (1 files):
- pharmacy-2871786-supplementary.pdf
